# Supplementary material for: The Genetic Analyses of French Canadians of Quebec Facilitate the Characterization of New Cancer Predisposing Genes Implicated in Hereditary Breast and/or Ovarian Cancer Syndrome Families
Source: Cancers (Basel). 2021 Jul 7;13(14):3406. doi: 10.3390/cancers13143406 (PMC8305212; doi:10.3390/cancers13143406)
Supplement: Supplementary file 1 [file cancers-13-03406-s001.zip]

Archive with 3 entries (2 files):
- cancers-1247507-supplementary/
- cancers-1247507-supplementary/cancers-1247507-Supplementary-proofreading.pdf
- cancers-1247507-supplementary/Supplementary_Tables_V12_18062021_REFs.xlsx
