# Supplementary material for: The Genetic Analyses of French Canadians of Quebec Facilitate the Characterization of New Cancer Predisposing Genes Implicated in Hereditary Breast and/or Ovarian Cancer Syndrome Families
Source: Cancers (Basel). 2021 Jul 7;13(14):3406. doi: 10.3390/cancers13143406 (PMC8305212; doi:10.3390/cancers13143406)
Supplement: Supplementary file 1 [file cancers-13-03406-s001.zip › cancers-1247507-supplementary/Supplementary_Tables_V12_18062021_REFs.xlsx]

## Sheet: Supp Table 1
Supplementary Table 1. Breast and/or ovarian cancer predisposing genes and the approach used in their identification.
Gene	Evidence of an increased risk for breast cancer (absolute risk)*	Evidence of an increased risk for ovarian cancer (absolute risk)*	Cytoband	Study Year	Source (reference number or PMID)	Cancer predisposition	Study phases	No. cancer study groups	Population**	No. of families or cases	Tested cases	Study group(s) selection	BRCA1 and BRCA2 status	Control characteristics	Study approach	Study methodology	Variant analysis
ATM	Strong (15-40%)	Strong (<3%)	11q22.3	2006	46	Breast	One phase	1	Mixed	443	Breast	HBC families with at least three or more cases with breast cancer within first- or second-degree relatives, where the index case diagnosed at age of 45 or younger	BRCA1 and BRCA2 pathogenic variant-negative	Population-matched	High incidence of breast cancer in ATM heterozygous carriers by epidemiological studies	Whole coding-region and splicing junctions of the gene	Loss-of-function variants
BARD1	Limited, but strong for triple-negative (insufficient data to be defined)	None	2q35	2016	PMID: 25452441	Breast	One phase	1	Mixed	1824	Triple-negative breast	Cases not selected for family history of cancer	Regardless of BRCA1 and BRCA2 status	Population-based	Candidate gene approach: BRCA1 and BRCA2 binding proteins	Whole coding-region and splicing junctions of ~17 genes	Loss-of-function variants
				2021	47					32247	Breast
				2021	48					60466
BRCA1	Very strong with predisposition to triple-negative (>60%)	Very strong (39-58%)	17q21.31	1994	3	Breast and ovarian	One phase	1	Mixed	8	Breast and/or ovarian	Multi-generation pedigrees of affected and unaffected family members	Unknown	At least 120 chromosomes	Whole genome linkage analysis	Cloning, cDNA-based PCR, and sanger sequensing	Segregated variants with affected family memebrs
BRCA2	Very strong with predisposition to estrogen-positive (>60%)	Very strong (13-29%)	13q13.1	1995	4	Breast and ovarian	One phase	1	Mixed	6	Breast and/or ovarian	Multi-generation pedigrees of affected and unaffected family members	Unknown	Not applicable	Whole genome linkage analysis	Cloning, cDNA-based PCR, and sanger sequensing	Segregated variants with affected family memebrs
BRIP1	Limited, but potential including triple-negative (insufficient data to be defined)	Strong (>10%)	17q23.2	2006	49	Breast	One phase	1	Mixed	1212	Breast and/or ovarian	HBC families with at least two or more cases with breast cancer or HBOC families with at least one or more cases with breast and one with ovarian cancer, all within first- or second-degree relatives	BRCA1 and BRCA2 pathogenic variant-negative	Mixed	Candidate gene approach: BRCA1 and BRCA2 binding protein	Whole coding-region and splicing junctions of the gene	Loss-of-function variants
				2011	PMID: 21964575	Ovarian	Two phases	2	Icelandic	656	Ovarian	Cases not selected for family history of cancer	Regardless of BRCA1 and BRCA2 status	Population-matched	Genome-wide association approach for rare variants	Whole genome sequensing and genotyping SNP array	Rare variant with statistical significant −log10 P value
									Spanish	144	Ovarian	Cases not selected for family history of cancer	Regardless of BRCA1 and BRCA2 status	Population-matched	Validation the outcome from the first phase	Whole coding-region and splicing junctions of the gene	Loss-of-function variants
CHEK2	Strong (15-40%)	None	22q12.1	2002	41	Breast	Two phases	3	Mixed	718	Breast	HBC families with at least two or more cases with breast cancer or HBOC families with at least one or more cases with breast and one with ovarian cancer, all within first- or second-degree relatives	BRCA1 and BRCA2 pathogenic variant-negative	Mixed	Single, large HBC family genome-wide linkage analysis (BRCA1 and BRCA2 pathogenic variant-negative) Candidate gene approach: BRCA1 regulating protein	Variant-specific genotyping	Single loss-of-function variant
										318	Breast		BRCA1 and BRCA2 pathogenic variant-positive
										636	Breast	Cases not selected for family history of cancer	Regardless of BRCA1 and BRCA2 status
MRE11	Not available	Not available	11q21	2008	132	Breast	One phase	1	Finnish	1000	Breast	Cases not selected for family history of cancer	Regardless of BRCA1 and BRCA2 status	Not applicable	Candidate gene approach: BRCA1 and BRCA2 pathway	Whole coding-region and splicing junctions of 3 gens2	Loss-of-function variants
NBN	Current data suggest that breast cancer risks are not increased for pathogenic variants other than c.657del5 for which with a controversial evidence (insufficient data to be defined)	Limited (insufficient data to be defined)	8q21.3	2003	PMID: 12845677	Breast	Two phases	2	Slavic	150	Breast	A series of confirmed cases diagnosed under the age of 50 years	Regardless of BRCA1 and BRCA2 status	Population-matched	High incidence of breast cancer in NBN c.657del5 heterozygous carriers by epidemiological studies	Variant-specific genotyping	Loss-of-function variants
										80	Breast	HBC families with at least three or more cases with breast cancer within first-degree relatives	Regardless of BRCA1 and BRCA2 status		Validation the outcome from the first phase	Variant-specific genotyping	Single loss-of-function variant
PALB2	Strong (41-60%)	Strong (3-5%)	16p12.2	2007	50	Breast	Two phases	2	Finnish	113	Breast and/or ovarian	HBC families with at least three or more cases with breast cancer or HBOC families with at least two or more cases with breast and one with ovarian cancer, all within first- or second-degree relatives	BRCA1 and BRCA2 pathogenic variant-negative	Population-matched	Candidate gene approach: BRCA2 binding protein	Whole coding-region and splicing junctions of the gene	Loss-of-function and missense variants
										1918	Breast	Cases not selected for family history of cancer	Regardless of BRCA1 and BRCA2 status		Validation the outcome from the first phase
RAD51C	Limited, but potential including triple-negative (15-40%)	Strong (>10%)	17q22	2010	51	Ovarian	One phase	1	German	1100	Breast and/or ovarian	HBC families with at least two or more cases with breast cancer or HBOC families with at least one or more cases with breast and one with ovarian cancer, all within first- or second-degree relatives	BRCA1 and BRCA2 pathogenic variant-negative	Population-matched	Candidate gene approach: BRCA1 and BRCA2 binding protein	Whole coding-region and splicing junctions of the gene	Loss-of-function and missense variants
RAD51D	Limited, but potential including triple-negative (15-40%)	Strong (>10%)	17q12	2011	52	Ovarian	One phase	1	Mixed	911	Breast and/or ovarian	HBC families with at least two or more cases with breast cancer or HBOC families with at least one or more cases with breast and one with ovarian cancer, all within first- or second-degree relatives	BRCA1 and BRCA2 pathogenic variant-negative	Population-matched	Candidate gene approach: BRCA1 and BRCA2 binding protein	Whole coding-region and splicing junctions of the gene	Loss-of-function variants
RECQL	Not available	Not available	12p12.1	2015	53	Breast	Two phases	6	French Canadians	51	Breast	HBC families with at least three or more cases with breast cancer or HBOC families with at least one or more cases with breast and one with ovarian cancer, all within first- or second-degree relatives or early-onset cases with breast cancer	BRCA1, BRCA2, PALB2, CHEK2 and NBN pathogenic variant-negative	Newborn population-matched	Whole exome-based analysis: Rare loss-of-function variants identified in at least two cases per population	Whole exome sequensing	Loss-of-function variants
										475	Breast		BRCA1 and BRCA2 pathogenic variant-negative		Validation the outcome from the first phase	Whole coding-region and splicing junctions of the gene	Loss-of-function variants
										538	Breast		Regardless of BRCA1 and BRCA2 status		Further validation the outcome from the first phase	Variant-specific genotyping	Single loss-of-function variant
									Polish	144	Breast	HBC families with at least three or more cases with breast cancer or HBOC families with at least one or more cases with breast and one with ovarian cancer, all within first- or second-degree relatives or early-onset cases with breast cancer	BRCA1, BRCA2, PALB2, CHEK2 and NBN pathogenic variant-negative	Cancer-free population-matched females	Whole exome-based analysis: Rare loss-of-function variants identified in at least two cases per population	Whole exome sequensing	Loss-of-function variants
										475	Breast		BRCA1 and BRCA2 pathogenic variant-negative		Validation the outcome from the first phase	Whole coding-region and splicing junctions of the gene	Loss-of-function variants
										13136	Breast		Regardless of BRCA1 and BRCA2 status		Further validation the outcome from the first phase	Variant-specific genotyping	Single loss-of-function variant
STK11	Strong (40-60%)	Strong (non-epithelial ovarian tumors) (>10%)	19p13.3	1998	100	Breast and ovarian	One phase	1	Mixed	5	Peutz-Jeghers	Peutz-Jeghers syndrome cases	Regardless of BRCA1 and BRCA2 status	Mixed	Whole genome linkage analysis	Whole coding-region and splicing junctions of the gene	All variants identified
				1998	101		One phase	1	Mixed	12	Peutz-Jeghers	Peutz-Jeghers syndrome families	Regardless of BRCA1 and BRCA2 status	Mixed	Whole genome linkage analysis	Whole coding-region and splicing junctions of the gene	All variants identified
TP53	Strong (>60%)	None	17p13.1	1990	99	Breast	One phase	1	Mixed	43	Sarcoma	Li-Fraumeni syndrome families ascertained through a proband with sarcoma	Regardless of BRCA1 and BRCA2 status	Mixed	Association of TP53 pathogenic variants with Li-Fraumeni syndrome families	Whole coding-region and splicing junctions of the gene	Segregated variants with affected family memebrs
*based on National Comprehensive Cancer Network (NCCN) guidelines 2020
**If stated by the author
All studies included cases and controls

## Sheet: Supp Table 2
Supplementary Table 2. Rare BRCA1 and BRCA2 variants reported in the literature in the French Canadians with breast and/or ovarian cancers.
Variant annotation											Litrature review of in vitro and/or in cellulo functional assays			Variant classification				In silico tool for splicing damaging prediction								In silico tool for conservation prediction					In silico tool for protein damaging prediction
Gene	Genomic locattion	Exon	Intron	Coding change	Protein change	Historical nomenclature	Source (reference number or PMID)	Identified in ≥2 cases	Shared haplotype in carriers	Reported in non-French Canadian populations	Protein domain	Variant impact on biological function by in vitro and/or in cellulo assays	Reference for functional assays (PMID)	ClinVar classification (no. of submission as of April 2021)	ACMG classification (Last update as of April 2021)	Variant status in BRCAExchange	Variant frequency in non-cancer general population in gnomAD	ADA	RF	MaxEntScan	SpliceAI acceptor gain	SpliceAI acceptor loss	SpliceAI donor gain	SpliceAI donor loss	Predicted splicing damaging out of 4 in silico tools	GERP++	phastCons	phyloP	SiPhy	Predicted conservation out of 4 in silico tools	CADD	Condel	VEST4	REVEL	PROVEAN	MetaSVM	MetaLR	Eigen-raw	Predicted protein damaging out of 8 in silico tools
BRCA1	17:41267802-41267802	-	2/23	c.81-6T>C	-	IVS2-6T>C	83	No	-	Yes	-	Affecting splicing by retaining 4 nucleotides of intron 2	18693280	Benign (2); Likely benign (1); Uncertain significance (5)	Uncertain significance	Not reviewed	4.125e-05	0.000150388	0.016	0.183	0	0.05	0	0	0	-	-	-	-	-	-	-	-	-	-	-	-	-	-
BRCA1	17:41256945-41256945	5/24	-	c.241C>T	p.Gln81Ter	Q81X	35	No	-	Yes	Nuclear localization signal	-	-	Pathogenic (11)	Pathogenic	Pathogenic	-	-	-	-	0	0.24	0	0	-	4.31	0.71638	0.58471	0.53845	4	37	-	0.96187	-	-	-	-	0.93966	3
BRCA1	17:41251803-41251803	7/24	-	c.536A>G	p.Tyr179Cys	655A>G	83	No	-	Yes	-	Not affecting HR pathway	28398198	Benign (24)	Likely benign	Benign	0.000245964	-	-	-	0	0	0	0	0	5.16	0.71638	0.51987	0.49972	4	24.8	0.608	0.90818	0.754	0.85692	0.98374	0.97937	0.69894	8
BRCA1	17:41246812-41246812	11/24	-	c.736T>G	p.Leu246Val	855T>G	86	No	-	Yes	-	Not affecting HR pathway	28398198	Benign (25)	Uncertain significance	Benign	0.0002885	-	-	-	0	0	0	0	0	2.26	0.06391	0.06829	0.03288	1	3.935	0.064	0.42737	0.555	0.31981	0.9264	0.96048	0.33751	4
BRCA1	17:41246586-41246586	11/24	-	c.962G>A	p.Trp321Ter	1081G>A	35, 63, 85	Yes	-	Yes	-	-	-	Pathogenic (15)	Pathogenic	Pathogenic	4.222e-06	-	-	-	0	0	0	0	0	2.95	0.41325	0.25985	0.0636	2	34	-	0.81658	-	-	-	-	0.6183	3
BRCA1	17:41246531-41246531	11/24	-	c.1016dup	p.Val340GlyfsTer6	1135insA	82	No	-	Yes	-	-	-	Pathogenic (20)	Likely pathogenic	Pathogenic	-	-	-	-	-	-	-	-	-	-	-	-	-	-	-	-	-	-	-	-	-	-	-
BRCA1	17:41246494-41246494	11/24	-	c.1054G>T	p.Glu352Ter	E352X	63, 83	Yes	-	Yes	-	-	-	Pathogenic (8)	Pathogenic	Pathogenic	4.225e-06	-	-	-	0	0	0	0	0	-0.79	0.06391	0.09169	0.42694	1	23.9	-	0.88027	-	-	-	-	0.45723	3
BRCA1	17:41246298-41246298	11/24	-	c.1250A>G	p.Asn417Ser	N417S	83	No	-	Yes	-	-	-	Benign (1); Likely benign (3); Uncertain significance (2)	Likely benign	Not reviewed	-	-	-	-	0	0	0	0	0	1.39	0.06391	0.12615	0.27687	1	4.068	0.032	0.40264	0.322	0.74742	0.76241	0.85983	0.11652	4
BRCA1	17:41246092-41246092	11/24	-	c.1456T>C	p.Phe486Leu	1575T>C	83	No	-	Yes	DNA binding	Not affecting HR pathway	28398198	Benign (24)	Benign	Benign	0.000264775	-	-	-	0.01	0	0	0	0	-3.69	0.06391	0.04092	0.00088	0	0.01	0.002	0.34336	0.567	0.37759	0.61946	0.84929	0.00793	3
BRCA1	17:41246039-41246044	11/24	-	c.1504_1508del	p.Leu502AlafsTer2	1623del5	83	No	-	Yes	DNA binding	-	-	Pathogenic (21)	Pathogenic	Pathogenic	1.268e-05	-	-	-	-	-	-	-	-	-	-	-	-	-	-	-	-	-	-	-	-	-	-
BRCA1	17:41245900-41245900	11/24	-	c.1648A>C	p.Asn550His	1767A>C	83	No	-	Yes	DNA binding	Not affecting HR pathway	28398198	Benign (25)	Likely benign	Benign	0.000246488	-	-	-	0	0	0	0	0	1.32	0.06391	0.14821	0.01471	0	19.99	0.766	0.48596	0.361	0.7092	0.91867	0.97798	0.37889	6
BRCA1	17:41245586-41245586	11/24	-	c.1961dup	p.Tyr655ValfsTer18	2080insA	83	Yes	-	Yes	DNA binding	-	-	Pathogenic (18)	Pathogenic	Pathogenic	1.27e-05	-	-	-	-	-	-	-	-	-	-	-	-	-	-	-	-	-	-	-	-	-	-
BRCA1	17:41245546-41245546	11/24	-	c.2002C>T	p.Leu668Phe	2121C>T	83	No	-	Yes	DNA binding	Not affecting HR pathway	28398198	Benign (14)	Benign	Benign	4.1035e-05	-	-	-	0	0	0	0	0	2.04	0.18532	0.17018	0.16798	1	4.684	0.411	0.40963	0.487	0.47175	0.75125	0.84649	0.22089	6
BRCA1	17:41245422-41245422	11/24	-	c.2125_2126insA	p.Phe709TyrfsTer3	2244insA	63, 83, 84, 86	Yes	-	Yes	DNA binding	-	-	Pathogenic (14)	Pathogenic	Pathogenic	-	-	-	-	-	-	-	-	-	-	-	-	-	-	-	-	-	-	-	-	-	-	-
BRCA1	17:41245326-41245326	11/24	-	c.2222C>T	p.Ser741Phe	S741F	83	No	-	No	DNA binding	-	-	Likely benign (4); Uncertain significance (1)	Likely benign	Not reviewed	8.456e-06	-	-	-	0	0	0	0	0	3.38	0.16062	0.19147	0.46255	2	16.02	0.423	0.58458	0.467	0.79143	0.79348	0.87695	0.3399	7
BRCA1	17:41244711-41244714	11/24	-	c.2834_2836delinsC	p.Ser945ThrfsTer6	2953del3+C	35, 59, 63, 83, 85, 87, 88	Yes	Yes	Yes	DNA binding	-	-	Pathogenic (14)	Pathogenic	Pathogenic	-	-	-	-	0	0	0	0	0	-	-	-	-	-	-	-	-	-	-	-	-	-	-
BRCA1	17:41244614-41244614	11/24	-	c.2934T>G	p.Tyr978Ter	Y978X	89	No	-	Yes	DNA binding	-	-	Pathogenic (13)	Pathogenic	Pathogenic	-	-	-	-	0	0	0	0	0	2.27	0.06391	0.07789	0.09125	1	32	-	0.80669	-	-	-	-	0.25742	2
BRCA1	17:41244252-41244252	11/24	-	c.3296C>T	p.Pro1099Leu	3415C>T	83	No	-	Yes	-	-	-	Benign (16)	Likely benign	Benign	0.000294366	-	-	-	0	0	0	0	0	3.08	0.37257	0.45292	0.36969	1	22.8	0.54	0.44474	0.338	0.93404	0.80789	0.88019	0.40999	7
BRCA1	17:41243961-41243961	11/24	-	c.3586dup	p.Thr1196AsnfsTer23	3705insA	83	No	-	No	-	-	-	Pathogenic (3)	Pathogenic	Pathogenic	-	-	-	-	-	-	-	-	-	-	-	-	-	-	-	-	-	-	-	-	-	-	-
BRCA1	17:41243898-41243898	11/24	-	c.3649_3650insA	p.Ser1217TyrfsTer2	3768insA	35, 59, 86	Yes	Yes	Yes	-	-	-	Pathogenic (5)	Pathogenic	Pathogenic	-	-	-	-	-	-	-	-	-	-	-	-	-	-	-	-	-	-	-	-	-	-	-
BRCA1	17:41243840-41243840	11/24	-	c.3708T>G	p.Asn1236Lys	N1236K	83	No	-	Yes	-	Not affecting HR pathway with no sensetivity to PARP inhibitor and Cisplatin	32546644	Benign (28)	Benign	Benign	0.000238674	-	-	-	0	0	0	0	0	-2.85	0.06391	0.12076	0.01144	0	1.712	0.015	0.30574	0.371	0.21215	0.58024	0.70182	0.09915	2
BRCA1	17:41243788-41243792	11/24	-	c.3756_3759del	p.Ser1253ArgfsTer10	3875delGTCT	35, 85, 88	Yes	-	Yes	-	-	-	Pathogenic (34)	Pathogenic	Pathogenic	1.267e-05	-	-	-	0	0	0	0	0	-	-	-	-	-	-	-	-	-	-	-	-	-	-
BRCA1	17:41243509-41243509	11/24	-	c.4039A>G	p.Arg1347Gly	4158A>G	83	Yes	-	Yes	Serine cluster	Not affecting HR pathway	28398198	Benign (38)	Benign	Benign	0.00376557	-	-	-	0.03	0	0	0	0	2.98	0.37556	0.31759	0.19678	1	22.2	0.617	0.53972	0.527	0.27876	0.7277	0.78455	0.27465	6
BRCA1	17:41243505-41243507	11/24	-	c.4182_4183del	p.Gln1395AlafsTer8	4160delAG	35, 83	Yes	-	Yes	Serine cluster	-	-	Pathogenic (1)	Pathogenic	Pathogenic	-	-	-	-	0	0	0	0	0	-	-	-	-	-	-	-	-	-	-	-	-	-	-
BRCA1	17:41234451-41234451	13/24	-	c.4327C>T	p.Arg1443Ter	C4446T	35, 59, 63, 77, 79, 83-86, 88	Yes	Yes	Yes	Serine cluster	-	-	Pathogenic (34)	Pathogenic	Pathogenic	2.61e-05	-	-	-	0	0	0	0	0	2.27	0.23797	0.35581	0.24598	1	35	-	0.90251	-	-	-	-	0.39803	2
BRCA1	17:41223115-41223115	16/24	-	c.4816A>G	p.Lys1606Glu	K1606E	83	No	-	No	-	Not affecting HR pathway with no sensetivity to PARP inhibitor and Cisplatin	32546644	Benign (14)	Benign	Benign	2.95523e-05	-	-	-	0	0	0	0	0	2.88	0.26894	0.44733	0.30552	2	13.41	0.296	0.28498	0.464	0.10833	0.67043	0.75281	0.10146	3
BRCA1	17:41219658-41219660	17/24	-	c.5102_5103del	p.Leu1701GlnfsTer14	5221delTG	35, 77, 83	Yes	-	Yes	BRCT	-	-	Pathogenic (8)	Pathogenic	Pathogenic	-	-	-	-	0	0	0	0.14	0	-	-	-	-	-	-	-	-	-	-	-	-	-	-
BRCA1	17:41201219-41201219	-	21/23	c.5333-8C>T	-	IVS21-8C>T	83	No	-	Yes	-	Not affecting splicing	31343793	Benign (1); Likely benign (4); Uncertain significance (1)	Uncertain significance	Not reviewed	-	3.00932e-05	0.002	-0.798	0	0	0	0	0	-	-	-	-	-	-	-	-	-	-	-	-	-	-
BRCA1	17:41197751-41197751	24/24	-	c.5536C>T	p.Gln1846Ter	Q1846X	86	No	-	Yes	BRCT	-	-	Pathogenic (5)	Pathogenic	Pathogenic	-	-	-	-	0	0	0	0	0	3.25	0.71638	0.39058	0.31762	2	40	-	0.91047	-	-	-	-	0.85741	3
BRCA2	13:32893271-32893271	3/28	-	c.125A>G	p.Tyr42Cys	353A>G	83	Yes	-	Yes	Transactivation	Not affecting HR pathway and cellular viability	15695382, 24323938	Benign (29)	Benign	Benign	0.00161092	-	-	-	0	0	0	0	0	0.279	0.40164	0.27321	0.14184	0	5.165	0.286	0.34659	0.089	0.32991	0.5734	0.00039	0.09013	1
BRCA2	13:32907000-32907000	10/28	-	c.1385A>G	p.Glu462Gly	1613A>G	83	Yes	-	Yes	-	Not affecting HR pathway and cellular viability	15695382, 24323938	Benign (19)	Benign	Benign	0.000226193	-	-	-	0	0	0	0	0	5.3	0.15269	0.32059	0.59564	2	16.41	0.349	0.25867	0.129	0.26639	0.34211	0.02801	0.42183	2
BRCA2	13:32907129-32907129	10/28	-	c.1514T>C	p.Ile505Thr	I505T	86	No	-	Yes	-	-	-	Benign (29)	Benign	Benign	0.000803975	-	-	-	0	0	0	0	0	4.13	0.13787	0.20983	0.36652	1	16.94	0.667	0.53357	0.216	0.23808	0.51263	0.01159	0.31925	4
BRCA2	13:32910822-32910822	11/28	-	c.2330dup	p.Asp777GlufsTer11	2558insA	35	No	-	Yes	-	-	-	Pathogenic (18)	Likely pathogenic	Pathogenic	4.229e-06	-	-	-	0	0	0	0	0	-	-	-	-	-	-	-	-	-	-	-	-	-	-
BRCA2	13:32911080-32911080	11/28	-	c.2588dup	p.Asn863LysfsTer18	2816insA	35, 59, 83, 86	Yes	Yes	Yes	-	-	-	Pathogenic (14)	Pathogenic	Pathogenic	-	-	-	-	0	0	0	0	0	-	-	-	-	-	-	-	-	-	-	-	-	-	-
BRCA2	13:32911299-32911303	11/28	-	c.2808_2811del	p.Ala938ProfsTer21	3034del4	35, 83, 86	Yes	Yes	Yes	-	-	-	Pathogenic (39)	Pathogenic	Pathogenic	8.461e-06	-	-	-	0	0	0	0	0	-	-	-	-	-	-	-	-	-	-	-	-	-	-
BRCA2	13:32911351-32911354	11/28	-	c.2860_2862del	p.Glu954del	E954del	83	No	-	Yes	-	-	-	Likely benign (2); Uncertain significance (3)	Uncertain significance	Not reviewed	4.244e-06	-	-	-	0	0	0	0	0	-	-	-	-	-	-	-	-	-	-	-	-	-	-
BRCA2	13:32911436-32911436	11/28	-	c.2944A>C	p.Ile982Leu	I982L	83	No	-	Yes	-	-	-	Benign (2); Likely benign (3); Uncertain significance (3)	Likely benign	Not reviewed	2.985e-05	-	-	-	0	0	0	0	0	5.79	0.26202	0.5588	0.43113	3	14.12	0.254	0.30914	0.108	0.0268	0.20002	0.29739	0.23142	0
BRCA2	13:32911661-32911666	11/28	-	c.3170_3174del	p.Lys1057ThrfsTer8	3398del5	35, 84-86, 88	Yes	-	Yes	BRC repeats	-	-	Pathogenic (18)	Pathogenic	Pathogenic	1.291e-05	-	-	-	-	-	-	-	-	-	-	-	-	-	-	-	-	-	-	-	-	-	-
BRCA2	13:32912036-32912038	11/28	-	c.3545_3546del	p.Phe1182Ter	3773delTT	35 , 63, 84, 86	Yes	-	Yes	BRC repeats	-	-	Pathogenic (21)	Pathogenic	Pathogenic	2.115e-05	-	-	-	0	0	0	0	0	-	-	-	-	-	-	-	-	-	-	-	-	-	-
BRCA2	13:32912750-32912750	11/28	-	c.4258G>T	p.Asp1420Tyr	4486G>T	86	Yes	-	Yes	BRC repeats	Not affecting the cellular viability	24323938	Benign (32)	Benign	Benign	0.00668451	-	-	-	0	0	0	0	0	1.06	0.28607	0.19006	0.03798	0	16.66	0.669	0.42931	0.152	0.92042	0.46793	0.008	0.19962	5
BRCA2	13:32913077-32913077	11/28	-	c.4585G>A	p.Gly1529Arg	4813G>A	83	No	-	Yes	BRC repeats	-	-	Benign (22)	Likely benign	Benign	0.000404098	-	-	-	0	0	0	0	0	5.74	0.71638	0.8429	0.97067	1	26.9	0.945	0.55626	0.895	0.96218	0.91916	0.91735	0.85941	8
BRCA2	13:32913320-32913320	11/28	-	c.4828G>A	p.Val1610Met	V1610M	86	No	-	Yes	BRC repeats	-	-	Benign (3); Likely benign (2); Uncertain significance (2)	Benign	Not reviewed	9.332e-05	-	-	-	0	0	0	0	0	-1.99	0.06391	0.2558	0.18882	0	13.66	0.305	0.20925	0.066	0.17417	0.47121	0.00929	0.06326	1
BRCA2	13:32913804-32913804	11/28	-	c.5312G>A	p.Gly1771Asp	5540G>A	83	No	-	Yes	BRC repeats	-	-	Benign (25)	Benign	Benign	0.000329097	-	-	-	0	0	0	0	0	-0.338	0.06391	0.06266	0.42703	0	1.916	0.008	0.34444	0.144	0.55983	0.4362	0.00769	0.08866	2
BRCA2	13:32914349-32914349	11/28	-	c.5857G>T	p.Glu1953Ter	G6085T	35, 59, 63, 77-79, 84-86, 88	Yes	Yes	Yes	BRC repeats	-	-	Pathogenic (24)	Pathogenic	Pathogenic	4.23e-06	-	-	-	0	0	0	0	0	1.9	0.06391	0.17745	0.10403	0	35	-	0.89465	-	-	-	-	0.39865	2
BRCA2	13:32914592-32914592	11/28	-	c.6100C>T	p.Arg2034Cys	6328C>T	83	Yes	-	Yes	BRC repeats	-	-	Benign (34)	Benign	Benign	0.00300155	-	-	-	0	0	0	0	0	1.77	0.06391	0.08933	0.06444	0	19.81	0.547	0.22742	0.181	0.61129	0.4622	0.00348	0.17195	4
BRCA2	13:32914766-32914768	11/28	-	c.6275_6276del	p.Leu2092ProfsTer7	6503delTT	83	Yes	Yes	Yes	-	-	-	Pathogenic (29)	Pathogenic	Pathogenic	3.84e-05	-	-	-	0	0	0	0	0	-	-	-	-	-	-	-	-	-	-	-	-	-	-
BRCA2	13:32914815-32914815	11/28	-	c.6323G>A	p.Arg2108His	R2108H	35, 59, 78, 83, 86	No	-	Yes	-	Not affecting the cellular viability	24323938	Benign (27)	Benign	Benign	0	-	-	-	0	0	0	0	0	2.76	0.06391	0.14482	0.12101	1	12.18	0.136	0.37923	0.205	0.10833	0.48558	0.00438	0.13299	1
BRCA2	13:32914935-32914935	11/28	-	c.6443C>A	p.Ser2148Tyr	S2148Y	83	No	-	Yes	-	-	-	Likely benign (5); Uncertain significance (2)	Likely benign	Not reviewed	2.82e-05	-	-	-	0	0	0	0	0	-0.976	0.06391	0.06273	0.02414	0	0.963	0.134	0.36569	0.532	0.28497	0.54338	0.73227	0.14626	3
BRCA2	13:32921033-32921033	13/28	-	c.7007G>A	p.Arg2336His	7235G>A	35	No	-	Yes	-	Affecting HR pathway	18451181	Pathogenic (24)	Pathogenic	Pathogenic	-	0.999802	0.966	5.016	0	0	0.01	0.28	4	5.03	0.71638	0.61199	0.6305	1	34	0.505	0.48872	0.43	0.11547	0.64292	0.65389	0.47032	7
BRCA2	13:32937488-32937488	18/28	-	c.8149G>T	p.Ala2717Ser	8377G>T	83	No	-	Yes	DNA binding	Not affecting HR pathway	29394989	Benign (30)	Benign	Benign	0.00108525	-	-	-	0.03	0	0	0	0	4.5	0.3454	0.59433	0.52146	0	13.35	0.253	0.41754	0.535	0.14588	0.74651	0.82428	0.44274	5
BRCA2	13:32937521-32937521	18/28	-	c.8182G>A	p.Val2728Ile	V2728I	83	Yes	-	Yes	DNA binding	Not affecting HR pathway and the cellular viability	24323938, 29394989	Benign (31)	Benign	Benign	4.23108e-06	-	-	-	0	0	0	0	0	-7.77	0.19661	0.20918	0.32454	0	0.709	0.002	0.34228	0.462	0.07444	0.55485	0.37543	0.00568	2
BRCA2	13:32945141-32945143	20/28	-	c.8537_8538del	p.Glu2846GlyfsTer22	8765delAG	35, 59, 63, 77-79, 81, 83-86, 88	Yes	Yes	Yes	DNA binding	-	-	Pathogenic (20)	Pathogenic	Pathogenic	8.453e-06	-	-	-	0	0	0	0	0	-	-	-	-	-	-	-	-	-	-	-	-	-	-
BRCA2	13:32945178-32945178	20/28	-	c.8573A>G	p.Gln2858Arg	Q2858R	83	No	-	Yes	DNA binding	-	-	Benign (1); Likely benign (4); Uncertain significance (3)	Likely benign	Not reviewed	1.492e-05	-	-	-	0	0	0	0	0	5.28	0.383	0.57954	0.7302	3	22.4	0.234	0.53445	0.261	0.30346	0.77422	0.76204	0.74077	5
BRCA2	13:32950849-32950850	21/28	-	c.8676delA	p.Arg2892SerfsTer17	8904delA	83	No	-	Yes	DNA binding	-	-	Pathogenic (3)	Pathogenic	Pathogenic	-	-	-	-	0	0	0	0	0	-	-	-	-	-	-	-	-	-	-	-	-	-	-
BRCA2	13:32953549-32953549	22/28	-	c.8850G>T	p.Lys2950Asn	K2950N	86	No	-	Yes	DNA binding	Not affecting HR pathway	29394989	Benign (10); Likely benign (12); Uncertain significance (2)	Uncertain significance	Not reviewed	0.0006762	-	-	-	0	0	0	0	0	1.76	0.71638	0.40971	0.43754	3	23	0.795	0.42541	0.412	0.35991	0.7364	0.68813	0.41456	7
BRCA2	13:32953937-32953937	23/28	-	c.9004G>A	p.Glu3002Lys	E3002K	63, 68, 86	Yes	-	Yes	DNA binding	Affecting HR pathway	22678057, 24323938	Pathogenic/likely pathogenic (17)	Likely pathogenic	Not reviewed	-	-	-	-	0	0	0	0	0	5.66	0.71638	0.92376	0.97926	4	31	0.911	0.81758	0.72	0.27669	0.90333	0.89514	0.94751	7
BRCA2	13:32953952-32953952	23/28	-	c.9019A>G	p.Arg3007Gly	-	86	No	-	Yes	DNA binding	Affecting HR pathway	29394989	Likely benign (1); Uncertain significance (4)	Uncertain significance	Not reviewed	-	-	-	-	0.14	0	0.01	0	0	-0.229	0.71638	0.58663	0.66127	3	25.9	0.935	0.57092	0.531	0.43334	0.86726	0.83956	0.63175	8
BRCA2	13:32968951-32968951	25/28	-	c.9382C>T	p.Arg3128Ter	R3128X	83	No	-	Yes	DNA binding	-	-	Pathogenic (34)	Pathogenic	Pathogenic	1.864e-05	-	-	-	0	0	0	0	0	4.97	0.32937	0.389	0.63808	2	45	-	0.94786	-	-	-	-	0.85613	3
BRCA2	13:32971116-32971116	26/28	-	c.9583A>G	p.Thr3195Ala	T3195A	83	No	-	No	-	-	-	Benign (1); Likely benign (3); Uncertain significance (4)	Likely benign	Not reviewed	1.266e-05	-	-	-	0	0	0	0	0	-1.12	0.06391	0.15312	0.007	0	10.66	0.043	0.07535	0.179	0.17417	0.4929	0.00769	0.08045	1
BRCA2	13:32972626-32972626	27/28	-	c.9976A>T	p.Lys3326Ter	10204A>T	83	Yes	-	Yes	-	-	-	Benign (39)	Benign	Benign	0.00628376	-	-	-	0	0	0	0	0	0.163	0.2234	0.25609	0.03503	0	35	-	0.6765	-	-	-	-	0.42037	3
BRCA2	13:32972902-32972906	27/28	-	c.10253_10256del	p.Ile3418LysfsTer8	10481del4	83	No	-	Yes	-	-	-	Likely benign (7)	Likely pathogenic	Not reviewed	-	-	-	-	0	0	0	0	0	-	-	-	-	-	-	-	-	-	-	-	-	-	-
Genomic locations are on the human reference GRCh37/hg19.
Transcripts used for BRCA1 (NM_007294.4) and BRCA2 (NM_000059.4).
See supplementary methods for more information about in silico tools used.
-	Not applicable

## Sheet: Supp Table 3
Supplementary Table 3. Rare variants in breast and/or ovarian cancer predisposing genes other than BRCA1 and BRCA2 identified in French Canadians in the literature.
Variant annotation										Variant classification			In silico tool for splicing damaging prediction								In silico tool for conservation prediction					In silico tool for protein damaging prediction
Gene	Canonical transcript	Exon	Intron	Coding change	Protein change	Source (reference number or PMID)	Identified in ≥2 cases	Shared haplotype in carriers	Reported in non-French Canadian populations	ClinVar classification (no. of submission as of April 2021)	ACMG classification (Last update as of April 2021)	Variant frequency in non-cancer general population in gnomAD	ADA	RF	MaxEntScan	SpliceAI acceptor gain	SpliceAI acceptor loss	SpliceAI donor gain	SpliceAI donor loss	Predicted splicing damaging out of 4 in silico tools	GERP++	phastCons	phyloP	SiPhy	Predicted conservation out of 4 in silico tools	CADD	Condel	VEST4	REVEL	PROVEAN	MetaSVM	MetaLR	Eigen-raw	Predicted protein damaging out of 8 in silico tools
BARD1	NM_000465.4	4/11	-	c.820A>G	p.Ser274Gly	134	No	No	No	Uncertain significance​ (1)	Likely benign	-	-	-	-	0	0	0	0	0	4.31	0.18986	0.39802	0.48353	3	21	0.351	0.06322	0.116	0.36586	0.58529	0.68753	0.24443	3
BARD1	NM_000465.4	4/11	-	c.1075_1095dup	p.Leu359_Pro365dup	134	Yes	No	Yes	Benign (10); Likely benign (2)	Uncertain significance	-	-	-	-	-	-	-	-	-	-	-	-	-	-	-	-	-	-	-	-	-	-	-
BARD1	NM_000465.4	11/11	-	c.2212A>G	p.Ile738Val	134	No	No	Yes	Benign (11); Likely benign (1)	Benign	0.00746079	-	-	-	0	0	0	0	0	4.55	0.71638	0.43964	0.28708	3	19.37	0.241	0.19325	0.011	0.1439	0.12414	0.07282	0.28745	1
BRIP1	NM_032043.3	5/20	-	c.415T>G	p.Ser139Ala	126	No	No	Yes	Uncertain significance​ (12)	Uncertain significance	4.476e-05	-	-	-	0	0	0	0	0	5.95	0.71638	0.67865	0.62732	4	26	0.623	0.48319	0.126	0.29727	0.48595	0.4993	0.65228	6
BRIP1	NM_032043.3	6/20	-	c.517C>T	p.Arg173Cys	126	No	No	Yes	Benign (5); Likely benign (7); Uncertain significance (2)	Uncertain significance	0.002577	-	-	-	0	0	0	0	0	5.26	0.71638	0.5738	0.79758	4	24.7	0.41	0.54147	0.284	0.55025	0.73557	0.68682	0.77253	7
BRIP1	NM_032043.3	6/20	-	c.577G>A	p.Val193Ile	126	Yes	No	Yes	Benign (10); Likely benign (3)	Benign	0.00352354	-	-	-	0	0	0	0	0	-8.22	0.06391	0.0592	0.29217	0	0.003	0	0.01658	0.071	0.11185	0.42346	0.54768	0.0106	2
BRIP1	NM_032043.3	7/20	-	c.823A>G	p.Ile275Val	126	No	No	No	Uncertain significance​ (6)	Uncertain significance	1.269e-05	-	-	-	0.01	0	0	0	0	4.21	0.71638	0.67666	0.43983	4	19.76	0.301	0.31925	0.105	0.14	0.36776	0.49363	0.33653	2
BRIP1	NM_032043.3	-	8/19	c.1140+11G>A	-	126	No	No	Yes	Likely benign (4); Uncertain significance (1)	Uncertain significance	5.59898e-05	-	-	-	0.01	0	0	0	0	-	-	-	-	-	-	-	-	-	-	-	-	-	-
BRIP1	NM_032043.3	-	14/19	c.2097+7G>A	-	126	Yes	No	Yes	Benign (3); Likely benign (9); Uncertain significance (1)	Uncertain significance	0.00228603	7.66901e-05	0.002	-	0	0	0.17	0	0	-	-	-	-	-	-	-	-	-	-	-	-	-	-
CHEK2	NM_007194.4	10/16	-	c.1100del	p.Thr367MetfsTer15	85, 105	Yes	No	Yes	Pathogenic (27); Uncertain significance (2)	Pathogenic	0.002118	-	-	-	0	0	0	0.01	0	-	-	-	-	-	-	-	-	-	-	-	-	-	-
CHEK2	NM_007194.4	12/16	-	c.1217G>A	p.Arg406His	129	Yes	No	Yes	Likely benign (5); Uncertain significance (2)	Likely benign	0.0002728	-	-	-	0	0	0	0.01	0	3.53	0.30118	0.35667	0.43658	2	24.8	0.642	0.52563	0.146	0.47175	0.46756	0.52084	0.45652	7
MRE11	NM_005590.4	14/20	-	c.1516G>T	p.Glu506Ter	136	Yes	No	Yes	Likely pathogenic (1); Pathogenic(3); Uncertain significance (1)	Uncertain significance	3.365e-05	-	-	-	0.01	0	0	0	0	5.78	0.71638	0.6649	0.97401	4	44	-	0.95956	-	-	-	-	0.98022	3
NBN	NM_002485.5	3/16	-	c.283G>A	p.Asp95Asn	135	No	No	Yes	Benign (5); Likely benign (7); Uncertain significance (2)	Uncertain significance	0.001689	-	-	-	0	0	0.03	0.03	0	4.83	0.41325	0.57539	0.67711	4	23.7	0.905	0.62526	0.583	0.78553	0.90381	0.88598	0.71438	8
NBN	NM_002485.5	5/16	-	c.511A>G	p.Ile171Val	135	No	No	Yes	Benign (3); Likely benign (1); Uncertain significance (15)	Likely benign	0.001443	-	-	-	0	0	0	0	0	4.81	0.71638	0.59265	0.5256	4	23.7	0.835	0.4552	0.398	0.24898	0.6668	0.56045	0.61605	8
NBN	NM_002485.5	6/16	-	c.643C>T	p.Arg215Trp	135	No	No	Yes	Benign (3); Likely benign (4); Uncertain significance (6)	Benign	0.00244994	-	-	-	0	0	0	0	0	4.96	0.21249	0.36672	0.19238	1	25.9	0.863	0.63968	0.343	0.78976	0.83325	0.75985	0.6654	7
NBN	NM_002485.5	7/16	-	c.797C>T	p.Pro266Leu	135	No	No	Yes	Benign (13)	Benign	0.00285375	-	-	-	0.26	0	0	0	1	5.6	0.71638	0.72914	0.87331	4	24.5	0.886	0.68516	0.286	0.873	0.73536	0.58678	0.7886	7
PALB2	NM_001005735.2	4/13	-	c.656A>G	p.Asp219Gly	105	No	No	Yes	Likely benign (3); Uncertain significance (6)	Likely benign	0.0001902	-	-	-	0	0	0	0	0	-5.08	0.06391	0.05816	0.39609	0	1.079	0.011	0.02964	0.061	0.01839	0.36648	0.05081	0.0239	1
PALB2	NM_001005735.2	4/13	-	c.226A>G	p.Ile76Val	108	Yes	No	Yes	Likely benign (2); Uncertain significance (3)	Likely benign	3.28861e-05	-	-	-	0	0	0	0	0	2.57	0.06391	0.02915	0.21578	1	0.028	0	0.00717	0.042	0.04456	0.35071	0.06186	0.03207	0
PALB2	NM_001005735.2	4/13	-	c.344G>T	p.Gly115Val	108	No	No	Yes	Benign (1); Likely benign (6); Uncertain significance (2)	Likely benign	8.23692e-05	-	-	-	0.01	0	0	0	0	-10.8	0.06391	0.0774	0.02131	0	1.512	0.027	0.15328	0.042	0.30964	0.35683	0.06473	0.0099	0
PALB2	NM_001005735.2	4/13	-	c.1273G>A	p.Val425Met	105	Yes	No	Yes	Likely benign (2); Uncertain significance (4)	Likely benign	0.0002132	-	-	-	0	0	0	0	0	1.3	0.71638	0.2614	0.44244	2	17.92	0.383	0.18512	0.058	0.02898	0.22769	0.12058	0.12627	1
PALB2	NM_001005735.2	4/13	-	c.1676A>G	p.Gln559Arg	105	Yes	No	Yes	Benign (10); Likely benign​ (1)	Benign	0.107437	-	-	-	0	0	0	0	0	-2.73	0.18352	0.20445	0.16663	0	0.781	0	0.05414	0.023	0.02404	0.35117	0.00011	0.00629	0
PALB2	NM_001005735.2	5/13	-	c.2323C>T	p.Gln775Ter	84, 85, 107, 108	Yes	Yes	Yes	Pathogenic (7)	Pathogenic	4.221e-06	-	-	-	0	0	0	0	0	5.12	0.203	0.43032	0.50764	3	34	-	0.80278	-	-	-	-	0.68396	3
PALB2	NM_001005735.2	7/13	-	c.2590C>T	p.Pro864Ser	105	Yes	No	Yes	Benign (9); Likely benign​ (11)	Benign	0.00269056	-	-	-	0.05	0.25	0	0	1	2.82	0.37257	0.2702	0.32324	1	16.31	0.167	0.36989	0.062	0.769	0.12595	0.17994	0.34684	2
PALB2	NM_001005735.2	-	7/12	c.2748+15C>T	-	105	No	No	Yes	Likely benign (1)	Likely benign	3.79904e-05	-	-	-	0	0	0	0.04	0	-	-	-	-	-	-	-	-	-	-	-	-	-	-
PALB2	NM_001005735.2	8/13	-	c.2794G>A	p.Val932Met	105	No	No	Yes	Benign (7); Likely benign​ (9)	Benign	0.00513616	-	-	-	0.09	0	0	0.05	0	4.85	0.34061	0.43438	0.41012	3	23.7	0.889	0.63459	0.128	0.43334	0.52017	0.36703	0.66069	6
PALB2	NM_001005735.2	8/13	-	c.2816T>G	p.Leu939Trp	105	No	No	Yes	Benign (5); Likely benign (11); Uncertain significance (4)	Likely benign	0.0009215	-	-	-	0.01	0	0	0	0	5.81	0.71638	0.67242	0.55608	4	28.6	0.945	0.91276	0.359	0.84246	0.59697	0.55144	0.84022	7
PALB2	NM_001005735.2	-	11/12	c.3202-8G>T	-	105	No	No	Yes	Benign (1); Likely benign (2); Uncertain significance (1)	Likely benign	1.11866e-05	5.38042e-06	0.02	-1.053	0	0	0	0	0	-	-	-	-	-	-	-	-	-	-	-	-	-	-
RAD51D	NM_002878.4	7/10	-	c.620C>T	p.Ser207Leu	119	Yes	Yes	Yes	Pathogenic (2); Likely pathogenic (5); Uncertain significance (3)	Uncertain significance	2.982e-05	-	-	-	0	0.04	0	0	0	5.05	0.71638	0.64235	0.73244	4	26.5	0.935	0.91968	0.819	0.87223	0.90408	0.87273	0.91409	8
RECQL	NM_032941.2	3/15	-	c.132_135del	p.Lys44_Lys45insTer	53	No	No	No	Uncertain significance​ (1)	Uncertain significance	3.806e-05	-	-	-	0	0	0	0	0	-	-	-	-	-	-	-	-	-	-	-	-	-	-
RECQL	NM_032941.2	5/15	-	c.426delT	p.Met144TrpfsTer5	53	No	No	No	Likely pathogenic (1); Pathogenic (1); Uncertain significance (1)	Uncertain significance	5.898e-05	-	-	-	0	0	0	0	0	-	-	-	-	-	-	-	-	-	-	-	-	-	-
RECQL	NM_032941.2	6/15	-	c.643C>T	p.Arg215Ter	53	Yes	No	No	Uncertain significance​ (1)	Pathogenic	1.153e-05	-	-	-	0	0	0	0	0	2.62	0.71638	0.72726	0.51382	4	36	-	0.86833	-	-	-	-	0.72742	3
RECQL	NM_032941.2	10/15	-	c.1138A>T	p.Lys380Ter	53	No	No	Yes	Uncertain significance​ (1)	Uncertain significance	2.992e-05	-	-	-	-	-	-	-	-	5.94	0.71638	0.8806	0.83423	4	41	-	0.95374	-	-	-	-	0.93669	3
STK11	NM_000455.5	-	8/10	c.1062C>G	p.Phe354Leu	105	No	No	Yes	Benign (12); Likely benign​ (2); Uncertain significance (3)	Benign	0.00494163	-	-	-	0	0	0	0	0	-7.52	0.18532	0.03397	0.28412	0	0.083	0.035	0.36779	0.156	0.34198	0.3376	0.13592	0.00684	0
TP53	NM_000546.5	6/11	-	c.638G>A	p.Arg213Gln	102, 103	No	No	Yes	Pathogenic (34)	Pathogenic	4.221e-06	-	-	-	0	0	0	0	0	4.32	0.33273	0.86479	0.51284	3	29.4	0.897	0.97856	0.92	0.71276	0.96379	0.9986	0.79061	8
TP53	NM_000546.5	6/11	-	c.655C>T	p.Pro219Ser	103	No	No	Yes	Likely pathogenic (3); Uncertain significance (1)	Likely Pathogenic	4.222e-06	-	-	-	0	0	0.03	0	0	5.28	0.71638	0.99689	0.85455	4	28.5	0.892	0.94314	0.96	0.94928	0.95911	0.99882	0.94582	8
TP53	NM_000546.5	7/11	-	c.685T>C	p.Cys229Arg	103	Yes	No	Yes	Uncertain significance​ (3)	Likely Pathogenic	8.441e-06	-	-	-	0	0	0	0	0	4.48	0.28225	0.63934	0.52817	3	24.8	0.583	0.66101	0.754	0.69593	0.9786	0.99417	0.49701	8
TP53	NM_000546.5	7/11	-	c.703A>G	p.Asn235Asp	103	No	No	Yes	Likely pathogenic (1)	Pathogenic	-	-	-	-	0.01	0	0	0	0	4.62	0.71638	0.88088	0.54246	4	28.4	0.792	0.78167	0.912	0.71997	0.97176	0.99659	0.81797	8
TP53	NM_000546.5	7/11	-	c.730G>A	p.Gly244Ser	103	No	No	Yes	Pathogenic (16)	Pathogenic	-	-	-	-	0	0	0	0	0	4.62	0.71638	0.86479	0.74197	4	27	0.945	0.94786	0.936	0.88561	0.95705	0.99841	0.84399	8
TP53	NM_000546.5	7/11	-	c.742C>T	p.Arg248Trp	103	No	No	Yes	Pathogenic (39)	Pathogenic	4.22e-06	-	-	-	0	0	0	0	0	2.56	0.71638	0.27184	0.27057	2	28.3	0.945	0.99776	0.927	0.96005	0.96971	0.9983	0.67451	8
TP53	NM_000546.5	8/11	-	c.844C>T	p.Arg282Trp	103	Yes	No	Yes	Pathogenic (15); Likely pathogenic​ (22)	Pathogenic	0	-	-	-	0.01	0	0	0	0	1.49	0.71638	0.56921	0.33774	2	31	0.945	0.93723	0.896	0.95483	0.9752	0.9981	0.61171	8
TP53	NM_000546.5	8/11	-	c.869G>A	p.Arg290His	102, 103	No	No	Yes	Benign (15)	Uncertain Significance	0.0001565	-	-	-	0	0	0	0	0	-1.23	0.06391	0.07456	0.39208	0	1.365	0.004	0.68516	0.584	0.50502	0.95652	0.98501	0.13083	5
All annotated variants are based on the Human Genome Reference GRCh37/hg19.
See supplementary methods for more information about in silico tools used
-	Not applicable

## Sheet: Supp Table 4
Supplementary table 4. All studies in French Canadians of Quebec where new candidate HBC/HBOC genes were investigated in the literature.
Study reference	Gene	BC or OC	Familial or sporadic	Sequencing (targeted gene or targeted variant)	How variants were selected to report in the study	Variants reported (yes/no)
134	BARD1	Both	Sporadic	Targeted variant	Targeted variant	Yes
126	BRIP1	BC	Familial	Targeted gene	All variants reported	Yes
129	CHEK2	BC	Both	Targeted gene	All variants reported	Yes
85	CHEK2	BC	Sporadic	Targeted variant	Targeted variant	Yes
105	CHEK2	BC	Familial	Targeted gene	All variants reported	Yes
136	MRE11	Both	Both	Targeted variant	Targeted variant	Yes
135	NBN	BC	Familial	Targeted gene	All variants reported	Yes
108	PALB2	BC	Both	Targeted gene	Loss of function and novel single nucleotide polymorphisms	Yes
85	PALB2	BC	Sporadic	Targeted variant	Targeted variant	Yes
105	PALB2	BC	Familial	Targeted gene	All variants reported	Yes
107	PALB2	Both	Both	Targeted variant	Targeted variant	Yes
84	PALB2	BC	Sporadic	Targeted variant	Targeted variant	Yes
120	RAD51D	Both	Familial	Targeted gene	Loss of function and rare (minor allele frequency ≤1%) missense variants	No
119	RAD51D	Both	Both	Targeted variant	Targeted variant	Yes
121	RAD51C	BC	Familial	Targeted gene	All variants reported	No
53	RECQL	BC	Both	Targeted gene followed by targeted variant	Loss of function and rare (minor allele frequency ≤1%) missense variants	Yes
105	STK11	BC	Familial	Targeted gene	All variants reported	Yes
102	TP53	Both	Familial	Targeted gene	All variants reported	Yes
103	TP53	BC	Both	Targeted gene	All variants reported	Yes
